# Supplementary material for: Hybrid Adjuvant-Allergen H1sD2 Proteoforms Enhance Innate Immunity Activation via Distinct N-Glycosylation Profiles
Source: Cells. 2025 Dec 16;14(24):2008. doi: 10.3390/cells14242008 (PMC12731569; doi:10.3390/cells14242008)
Supplement: Supplementary file 1 [file cells-14-02008-s001.zip]

Archive with 2 entries (2 files):
- Table S4.xlsx
- Supplementary Materials_Cells.pdf
