# Supplementary material for: Hybrid Adjuvant-Allergen H1sD2 Proteoforms Enhance Innate Immunity Activation via Distinct N-Glycosylation Profiles
Source: Cells. 2025 Dec 16;14(24):2008. doi: 10.3390/cells14242008 (PMC12731569; doi:10.3390/cells14242008)
Supplement: Supplementary file 1 [file cells-14-02008-s001.zip › Table S4.xlsx]

## Sheet: WT H1sD2
Confidence	Sequence	Modifications	# Proteins	# PSMs	Master Protein Accessions	# Missed Cleavages	Theo. MH+ [Da]	Found in Sample: [S5] F5: Sample	Found in Sample: [S6] F6: Sample	Found in Sample: [S7] F7: Sample	Confidence (by Search Engine): MS Amanda 2.0	Confidence (by Search Engine): Sequest HT	XCorr (by Search Engine): Sequest HT	Amanda Score (by Search Engine): MS Amanda 2.0	CharmeRT Combined Score (by Search Engine): MS Amanda 2.0
High	ASIDGLEVDVPGIDPNACHYMK	1xCarbamidomethyl [C18]	6	12	H1sD2_WT; Der_p2	0	2401.12	High	High	High	n/a	High	5.44
High	ASIDGLEVDVPGIDPNACHYMK	1xCarbamidomethyl [C18]; 1xOxidation [M21]	6	34	H1sD2_WT; Der_p2	0	2417.11	High	High	High	n/a	High	6.03
High	CPLVKGQQYDIK	1xCarbamidomethyl [C1]	6	8	H1sD2_WT; Der_p2	1	1448.76	High	High	High	High	High	4.86	424.07	424.07
High	DCANHEIK	1xCarbamidomethyl [C2]	6	26	H1sD2_WT; Der_p2	0	986.436	High	High	High	High	High	3.1	292.04	292.04
High	DCANHEIKK	1xCarbamidomethyl [C2]	6	110	H1sD2_WT; Der_p2	1	1114.53	High	High	High	High	High	2.82	340.32	340.32
High	DCANHEIKK	1xCarbamidomethyl [C2]; 1xDeamidated [N4]	6	39	H1sD2_WT; Der_p2	1	1115.51	High	High	High	High	High	3.06	354.51	354.51
High	EAEFMGVAPLHLGK		5	48	H1sD2_WT	0	1498.77	High	High	High	High	High	4.1	467.93	467.93
High	EAEFMGVAPLHLGK	1xOxidation [M5]	5	205	H1sD2_WT	0	1514.77	High	High	High	High	High	4.46	676.16	676.16
High	EQLSSVSSFER		5	575	H1sD2_WT	0	1268.61	High	High	High	High	High	2.87	268.11	268.11
High	EVLVLWGIHHPSTSADQQSLYQNADAYVFVGSSR		5	7	H1sD2_WT	0	3774.85	High	High	High	n/a	High	10.83
High	FEIFPK		5	416	H1sD2_WT	0	780.429	High	High	High	High	High	2.1	221.97	221.97
High	FKPEIAIRPK		5	371	H1sD2_WT	0	1198.73	High	High	High	High	High	3.17	307.84	307.84
High	FKPEIAIRPKVR		5	3	H1sD2_WT	1	1453.9	High	High	High	High	Medium	2.99	219.61	219.61
High	GKPFQLEAVFEANQNTK		6	558	H1sD2_WT; Der_p2	0	1920.98	High	High	High	High	High	5.79	682.05	682.05
High	GKPFQLEAVFEANQNTK	1xDeamidated [N]	6	10	H1sD2_WT; Der_p2	0	1921.97	High	High	High	High	High	5.26	655.18	655.18
High	GQQYDIK		6	115	H1sD2_WT; Der_p2	0	851.426	High	High	High	High	High	2.03	157.11	157.11
High	GVTAACPHAGAK	1xCarbamidomethyl [C6]	5	302	H1sD2_WT	0	1139.56	High	High	High	High	High	3.34	390.37	390.37
High	IAPKSENVVVTVK		6	6	H1sD2_WT; Der_p2	1	1383.82	High	High	High	High	High	3.58	368.32	368.32
High	IRDHHHHHH		6	613	H1sD2_WT; Der_p2	1	1225.58	High	High	High	High	High	3.93	373.6	373.6
High	ITFEATGNLVVPR		5	32	H1sD2_WT	0	1416.78	High	High	High	High	High	4.33	447.73	447.73
High	KFKPEIAIRPK		5	40	H1sD2_WT	1	1326.83	High	High	High	High	High	3.59	387.21	387.21
High	KGNSYPK		2	177	H1sD2_WT	1	793.42	High	High	High	High	High	2.84	257.3	257.3
High	KVLVPGCHGSEPCIIHR	2xCarbamidomethyl [C7; C13]	6	44	H1sD2_WT; Der_p2	1	1959.01	High	High	High	High	High	6.2	634.59	634.59
High	LSKSYINDK		3	6	H1sD2_WT	1	1067.57	High	High	High	High	High	1.95	197.18	197.18
High	MNYYWTLVEPGDK		5	20	H1sD2_WT	0	1615.75	High	High	High	High	High	3.65	445.78	445.78
High	MNYYWTLVEPGDK	1xOxidation [M1]	5	40	H1sD2_WT	0	1631.74	High	High	High	High	High	3.97	558.94	558.94
High	NAGSGIIISDTPVHDGPGPDQVDVK		5	198	H1sD2_WT	0	2488.23	High	High	High	n/a	High	8.52
High	NAGSGIIISDTPVHDGPGPDQVDVK	1xDeamidated [N1]	5	11	H1sD2_WT	0	2489.22	High	High	High	n/a	High	7.88
High	NAGSGIIISDTPVHDGPGPDQVDVKDCANHEIK	1xCarbamidomethyl [C27]	5	20	H1sD2_WT	1	3455.65	High	High	High	n/a	High	9.9
High	NAGSGIIISDTPVHDGPGPDQVDVKDCANHEIK	1xCarbamidomethyl [C27]; 1xDeamidated [N1]	5	8	H1sD2_WT	1	3456.63	High	High	High	n/a	High	9.53
High	NAGSGIIISDTPVHDGPGPDQVDVKDCANHEIKK	1xCarbamidomethyl [C27]	5	48	H1sD2_WT	2	3583.74	High	High	High	n/a	High	10.9
High	NAGSGIIISDTPVHDGPGPDQVDVKDCANHEIKK	1xCarbamidomethyl [C27]; 1xDeamidated [N]	5	17	H1sD2_WT	2	3584.73	High	High	High	n/a	High	9.71
High	NAGSGIIISDTPVHDGPGPDQVDVKDCANHEIKK	1xCarbamidomethyl [C27]; 2xDeamidated [N1; N29]	5	2	H1sD2_WT	2	3585.71	High	Not Found	High	n/a	High	5.98
High	NLIWLVK		5	405	H1sD2_WT	0	885.556	High	High	High	High	High	2.01	256.06	256.06
High	NLIWLVK	1xDeamidated [N1]	5	8	H1sD2_WT	0	886.54	High	High	Not Found	High	High	2.17	261.97	261.97
High	NLIWLVKK		5	6	H1sD2_WT	1	1013.65	High	High	High	High	High	2.25	225.59	225.59
High	SENVVVTVK		6	383	H1sD2_WT; Der_p2	0	974.552	High	High	High	High	High	2.98	304.91	304.91
High	SYINDK		5	21	H1sD2_WT	0	739.362	High	High	High	High	Medium	1.45	154.63	154.63
High	SYINDK	1xDeamidated [N4]	5	9	H1sD2_WT	0	740.346	High	High	High	High	Medium	1.33	159.34	159.34
High	SYINDKGK		5	32	H1sD2_WT	1	924.479	High	High	High	High	High	2.18	230.14	230.14
High	SYINDKGK	1xDeamidated [N4]	5	21	H1sD2_WT	1	925.463	High	High	High	High	High	1.75	208.84	208.84
High	TAKIEIK		6	4	H1sD2_WT; Der_p2	1	802.503	High	Not Found	High	High	High	2.53	244.44	244.44
High	TSSWPNHDSNK		3	263	H1sD2_WT	0	1272.56	High	High	High	High	High	3.42	340.83	340.83
High	TSSWPNHDSNK	1xDeamidated [N6]	3	74	H1sD2_WT	0	1273.54	High	High	High	High	High	3.3	304.81	304.81
High	TSSWPNHDSNKGVTAACPHAGAK	1xCarbamidomethyl [C17]	3	36	H1sD2_WT	1	2393.11	High	High	High	n/a	High	8.57
High	TSSWPNHDSNKGVTAACPHAGAK	1xCarbamidomethyl [C17]; 1xDeamidated [N]	3	44	H1sD2_WT	1	2394.09	High	High	High	n/a	High	7.09
High	VLVPGCHGSEPCIIHR	2xCarbamidomethyl [C6; C12]	6	492	H1sD2_WT; Der_p2	0	1830.91	High	High	High	High	High	4.87	478.8	478.8
High	VMGDDGVLACAIATHAK	1xCarbamidomethyl [C10]	6	187	H1sD2_WT; Der_p2	0	1728.84	High	High	High	High	High	5.51	648.87	648.87
High	VMGDDGVLACAIATHAK	1xCarbamidomethyl [C10]; 1xOxidation [M2]	6	453	H1sD2_WT; Der_p2	0	1744.84	High	High	High	High	High	6.22	902.31	902.31
High	VRDQEGR		5	53	H1sD2_WT	1	859.438	High	High	High	High	High	2.32	230.52	230.52
High	YAFAMER		5	85	H1sD2_WT	0	887.408	High	High	High	High	High	2.04	175.65	175.65
High	YAFAMER	1xOxidation [M5]	5	204	H1sD2_WT	0	903.403	High	High	High	High	High	1.91	290.44	290.44
High	YTWNVPK		6	561	H1sD2_WT; Der_p2	0	907.467	High	High	High	High	High	2.25	217.25	217.25

## Sheet: M1 H1sD2
Confidence	Sequence	Modifications	# Proteins	# PSMs	Master Protein Accessions	# Missed Cleavages	Theo. MH+ [Da]	Found in Sample: [S8] F8: Sample	Found in Sample: [S9] F9: Sample	Found in Sample: [S10] F10: Sample	Confidence (by Search Engine): MS Amanda 2.0	Confidence (by Search Engine): Sequest HT	XCorr (by Search Engine): Sequest HT	Amanda Score (by Search Engine): MS Amanda 2.0	CharmeRT Combined Score (by Search Engine): MS Amanda 2.0
High	KVLVPGCHGSEPCIIHR	2xCarbamidomethyl [C7; C13]	6	54	H1sD2_WT; H1sD2_M1	1	1959.01	High	High	High	High	High	6.38	615.19	615.19
High	VMGDDGVLACAIATHAK	1xCarbamidomethyl [C10]; 1xOxidation [M2]	6	724	H1sD2_WT; H1sD2_M1	0	1744.84	High	High	High	High	High	6.21	934.54	934.54
High	GKPFQLEAVFEANQNTK		6	356	H1sD2_WT; H1sD2_M1	0	1920.98	High	High	High	High	High	5.98	702.3	702.3
High	VMGDDGVLACAIATHAK	1xCarbamidomethyl [C10]	6	538	H1sD2_WT; H1sD2_M1	0	1728.84	High	High	High	High	High	5.76	654.29	654.29
High	CPLVKGQQYDIK	1xCarbamidomethyl [C1]	6	8	H1sD2_WT; H1sD2_M1	1	1448.76	High	High	High	High	High	5.3	430.08	430.08
High	EAEFMGVAPLHLGK	1xOxidation [M5]	5	424	H1sD2_WT; H1sD2_M1	0	1514.77	High	High	High	High	High	5.04	622.07	622.07
High	VLVPGCHGSEPCIIHR	2xCarbamidomethyl [C6; C12]	6	780	H1sD2_WT; H1sD2_M1	0	1830.91	High	High	High	High	High	4.74	502.66	502.66
High	GKPFQLEAVFEANQNTK	1xDeamidated [N13]	6	6	H1sD2_WT; H1sD2_M1	0	1921.97	Not Found	High	High	High	High	4.42	638.62	638.62
High	IAPKSENVVVTVK		6	12	H1sD2_WT; H1sD2_M1	1	1383.82	High	High	High	High	High	4.23	376.18	376.18
High	EAEFMGVAPLHLGK		5	84	H1sD2_WT; H1sD2_M1	0	1498.77	High	High	High	High	High	4.22	447.74	447.74
High	IRDHHHHHH		6	546	H1sD2_WT; H1sD2_M1	1	1225.58	High	High	High	High	High	4.08	373.26	373.26
High	MNYYWTLVEPGDK	1xOxidation [M1]	5	44	H1sD2_WT; H1sD2_M1	0	1631.74	High	High	High	High	High	4.02	556.36	556.36
High	ITFEATGNLVVPR		5	16	H1sD2_WT; H1sD2_M1	0	1416.78	High	High	High	High	High	4.01	428.86	428.86
High	KFKPEIAIRPK		5	38	H1sD2_WT; H1sD2_M1	1	1326.83	High	High	High	High	High	3.85	384.23	384.23
High	MNYYWTLVEPGDK		5	14	H1sD2_WT; H1sD2_M1	0	1615.75	High	High	High	High	High	3.69	404.92	404.92
High	TSSWPNHDSNK		3	281	H1sD2_WT; H1sD2_M1	0	1272.56	High	High	High	High	High	3.38	341.58	341.58
High	GVTAACPHAGAK	1xCarbamidomethyl [C6]	5	334	H1sD2_WT; H1sD2_M1	0	1139.56	High	High	High	High	High	3.32	374.92	374.92
High	DCANHEIK	1xCarbamidomethyl [C2]	6	34	H1sD2_WT; H1sD2_M1	0	986.436	High	High	High	High	High	3.29	282.68	282.68
High	DCANHEIKK	1xCarbamidomethyl [C2]; 1xDeamidated [N4]	6	53	H1sD2_WT; H1sD2_M1	1	1115.51	High	High	High	High	High	3.22	355.54	355.54
High	FKPEIAIRPK		5	679	H1sD2_WT; H1sD2_M1	0	1198.73	High	High	High	High	High	3.2	299.87	299.87
High	TSSWPNHDSNK	1xDeamidated [N6]	3	85	H1sD2_WT; H1sD2_M1	0	1273.54	High	High	High	High	High	3.08	289.32	289.32
High	EQLSSVSSFER		5	783	H1sD2_WT; H1sD2_M1	0	1268.61	High	High	High	High	High	3.08	271.03	271.03
High	SENVVVTVK		6	599	H1sD2_WT; H1sD2_M1	0	974.552	High	High	High	High	High	3.07	292.68	292.68
High	DCANHEIKK	1xCarbamidomethyl [C2]	6	168	H1sD2_WT; H1sD2_M1	1	1114.53	High	High	High	High	High	2.91	345.59	345.59
High	FKPEIAIRPKVR		5	4	H1sD2_WT; H1sD2_M1	1	1453.9	High	High	High	High	Medium	2.86	210.81	210.81
High	KNGSYPK	1xDeamidated [N2]	1	60	H1sD2_M1	1	794.404	High	High	High	High	High	2.52	264.27	264.27
High	TAKIEIK		6	6	H1sD2_WT; H1sD2_M1	1	802.503	High	High	High	High	High	2.5	263.8	263.8
High	DCANHEIK	1xCarbamidomethyl [C2]; 1xDeamidated [N4]	6	2	H1sD2_WT; H1sD2_M1	0	987.42	Not Found	Not Found	High	High	High	2.46	241.8	241.8
High	VRDQEGR		5	85	H1sD2_WT; H1sD2_M1	1	859.438	High	High	High	High	High	2.43	234.23	234.23
High	LSKSYINDK		3	8	H1sD2_WT; H1sD2_M1	1	1067.57	High	High	High	High	High	2.37	259.62	259.62
High	NLIWLVKK		5	6	H1sD2_WT; H1sD2_M1	1	1013.65	High	High	High	High	High	2.29	254.95	254.95
High	YTWNVPK		6	757	H1sD2_WT; H1sD2_M1	0	907.467	High	High	High	High	High	2.28	216.02	216.02
High	NLIWLVK		5	570	H1sD2_WT; H1sD2_M1	0	885.556	High	High	High	High	High	2.09	253.95	253.95
High	SYINDKGK		5	32	H1sD2_WT; H1sD2_M1	1	924.479	High	High	High	High	High	2.09	229.75	229.75
High	GQQYDIK		6	345	H1sD2_WT; H1sD2_M1	0	851.426	High	High	High	High	High	2.04	167.21	167.21
High	FEIFPK		5	521	H1sD2_WT; H1sD2_M1	0	780.429	High	High	High	High	High	2.02	226.87	226.87
High	YAFAMER		5	106	H1sD2_WT; H1sD2_M1	0	887.408	High	High	High	High	High	1.99	173.62	173.62
High	SYINDKGK	1xDeamidated [N4]	5	26	H1sD2_WT; H1sD2_M1	1	925.463	High	High	High	High	High	1.95	210.96	210.96
High	YAFAMER	1xOxidation [M5]	5	408	H1sD2_WT; H1sD2_M1	0	903.403	High	High	High	High	High	1.94	325.77	325.77
High	NLIWLVK	1xDeamidated [N1]	5	10	H1sD2_WT; H1sD2_M1	0	886.54	High	High	High	High	High	1.91	248.5	248.5
High	KNGSYPK		1	4	H1sD2_M1	1	793.42	High	Not Found	High	High	High	1.72	158.23	158.23
High	SYINDK		5	81	H1sD2_WT; H1sD2_M1	0	739.362	High	High	High	High	High	1.57	181.06	181.06
High	SYINDK	1xDeamidated [N4]	5	12	H1sD2_WT; H1sD2_M1	0	740.346	High	High	High	High	Medium	1.32	156.86	156.86
High	NAGSGIIISDTPVHDGPGPDQVDVKDCANHEIKK	1xCarbamidomethyl [C27]	5	45	H1sD2_WT; H1sD2_M1	2	3583.74	High	High	High	n/a	High	11.43
High	NAGSGIIISDTPVHDGPGPDQVDVKDCANHEIK	1xCarbamidomethyl [C27]	5	14	H1sD2_WT; H1sD2_M1	1	3455.65	High	High	High	n/a	High	10.93
High	NAGSGIIISDTPVHDGPGPDQVDVKDCANHEIKK	1xCarbamidomethyl [C27]; 1xDeamidated [N]	5	13	H1sD2_WT; H1sD2_M1	2	3584.73	High	High	High	n/a	High	9.7
High	NAGSGIIISDTPVHDGPGPDQVDVKDCANHEIK	1xCarbamidomethyl [C27]; 1xDeamidated [N1]	5	3	H1sD2_WT; H1sD2_M1	1	3456.63	Not Found	High	High	n/a	High	9.59
High	NAGSGIIISDTPVHDGPGPDQVDVK		5	317	H1sD2_WT; H1sD2_M1	0	2488.23	High	High	High	n/a	High	8.77
High	TSSWPNHDSNKGVTAACPHAGAK	1xCarbamidomethyl [C17]	3	35	H1sD2_WT; H1sD2_M1	1	2393.11	High	High	High	n/a	High	8.27
High	NAGSGIIISDTPVHDGPGPDQVDVK	1xDeamidated [N1]	5	10	H1sD2_WT; H1sD2_M1	0	2489.22	High	High	High	n/a	High	7.91
High	TSSWPNHDSNKGVTAACPHAGAK	1xCarbamidomethyl [C17]; 1xDeamidated [N]	3	42	H1sD2_WT; H1sD2_M1	1	2394.09	High	High	High	n/a	High	6.99
High	ASIDGLEVDVPGIDPNACHYMK	1xCarbamidomethyl [C18]	6	6	H1sD2_WT; H1sD2_M1	0	2401.12	High	High	High	n/a	High	5.77
High	ASIDGLEVDVPGIDPNACHYMK	1xCarbamidomethyl [C18]; 1xOxidation [M21]	6	16	H1sD2_WT; H1sD2_M1	0	2417.11	High	High	High	n/a	High	5.54

## Sheet: M2 H1sD2
Confidence	Sequence	Modifications	# Proteins	# PSMs	Master Protein Accessions	# Missed Cleavages	Theo. MH+ [Da]	Found in Sample: [S11] F11: Sample	Found in Sample: [S12] F12: Sample	Found in Sample: [S13] F13: Sample	Confidence (by Search Engine): MS Amanda 2.0	Confidence (by Search Engine): Sequest HT	XCorr (by Search Engine): Sequest HT	Amanda Score (by Search Engine): MS Amanda 2.0	CharmeRT Combined Score (by Search Engine): MS Amanda 2.0
High	GKPFQLEAVFEANQNTK		6	30	H1sD2; H1sD2_M2	0	1920.98	High	High	High	High	High	6.13	687.85	687.85
High	VMGDDGVLACAIATHAK	1xCarbamidomethyl [C10]; 1xOxidation [M2]	6	98	H1sD2; H1sD2_M2	0	1744.84	High	High	High	High	High	5.92	913.16	913.16
High	KVLVPGCHGSEPCIIHR	2xCarbamidomethyl [C7; C13]	6	8	H1sD2; H1sD2_M2	1	1959.01	Not Found	High	High	High	High	5.82	555.79	555.79
High	VMGDDGVLACAIATHAK	1xCarbamidomethyl [C10]	6	31	H1sD2; H1sD2_M2	0	1728.84	High	High	High	High	High	5.23	620.41	620.41
High	VLVPGCHGSEPCIIHR	2xCarbamidomethyl [C6; C12]	6	57	H1sD2; H1sD2_M2	0	1830.91	High	High	High	High	High	4.67	473.23	473.23
High	KGNSYPNLSK		1	52	H1sD2_M2	1	1107.58	High	High	High	High	High	4.37	410.18	410.18
High	EAEFMGVAPLHLGK	1xOxidation [M5]	5	38	H1sD2; H1sD2_M2	0	1514.77	High	High	High	High	High	4.25	588.06	588.06
High	KGNSYPNLSK	1xDeamidated [N3]	1	33	H1sD2_M2	1	1108.56	High	High	High	High	High	4.23	398.76	398.76
High	EAEFMGVAPLHLGK		5	12	H1sD2; H1sD2_M2	0	1498.77	High	High	High	High	High	4.08	424.58	424.58
High	MNYYWTLVEPGDK	1xOxidation [M1]	5	12	H1sD2; H1sD2_M2	0	1631.74	High	High	High	High	High	4.04	523.04	523.04
High	ITFEATGNLVVPR		5	10	H1sD2; H1sD2_M2	0	1416.78	High	High	High	High	High	3.99	418.16	418.16
High	IRDHHHHHH		6	322	H1sD2; H1sD2_M2	1	1225.58	High	High	High	High	High	3.82	393.21	393.21
High	GKPFQLEAVFEANQNTK	1xDeamidated [N13]	6	4	H1sD2; H1sD2_M2	0	1921.97	Not Found	High	High	High	High	3.8	319.57	319.57
High	KFKPEIAIRPK		5	16	H1sD2; H1sD2_M2	1	1326.83	High	High	High	High	High	3.66	377.66	377.66
High	MNYYWTLVEPGDK		5	4	H1sD2; H1sD2_M2	0	1615.75	Not Found	Not Found	High	High	High	3.46	403.87	403.87
High	GVTAACPHAGAK	1xCarbamidomethyl [C6]	5	99	H1sD2; H1sD2_M2	0	1139.56	High	High	High	High	High	3.45	395.86	395.86
High	TSSWPNHDSNK		3	105	H1sD2_M2	0	1272.56	High	High	High	High	High	3.44	343.3	343.3
High	TSSWPNHDSNK	1xDeamidated [N6]	3	50	H1sD2_M2	0	1273.54	High	High	High	High	High	3.19	278.86	278.86
High	FKPEIAIRPK		5	49	H1sD2; H1sD2_M2	0	1198.73	High	High	High	High	High	3.1	281.56	281.56
High	EQLSSVSSFER		5	85	H1sD2; H1sD2_M2	0	1268.61	High	High	High	High	High	3.04	264.3	264.3
High	SENVVVTVK		6	70	H1sD2; H1sD2_M2	0	974.552	High	High	High	High	High	2.88	288.33	288.33
High	GNSYPNLSK	1xDeamidated [N]	1	17	H1sD2_M2	0	980.468	High	High	High	High	High	2.48	214.14	214.14
High	TAKIEIK		6	6	H1sD2; H1sD2_M2	1	802.503	High	High	High	High	High	2.44	264.93	264.93
High	SYINDKGK		5	17	H1sD2; H1sD2_M2	1	924.479	High	High	High	High	High	2.25	201.1	201.1
High	YTWNVPK		6	69	H1sD2; H1sD2_M2	0	907.467	High	High	High	High	High	2.21	211.25	211.25
High	YAFAMER		5	12	H1sD2; H1sD2_M2	0	887.408	High	High	High	High	High	2.1	169.98	169.98
High	SYINDKGK	1xDeamidated [N4]	5	17	H1sD2; H1sD2_M2	1	925.463	High	High	High	High	High	2.08	205.47	205.47
High	NLIWLVK		5	47	H1sD2; H1sD2_M2	0	885.556	High	High	High	High	High	1.95	236.23	236.23
High	NLIWLVK	1xDeamidated [N1]	5	11	H1sD2; H1sD2_M2	0	886.54	High	High	High	High	High	1.92	245.02	245.02
High	YAFAMER	1xOxidation [M5]	5	76	H1sD2; H1sD2_M2	0	903.403	High	High	High	High	High	1.88	288.43	288.43
High	FEIFPK		5	80	H1sD2; H1sD2_M2	0	780.429	High	High	High	High	High	1.83	225.23	225.23
High	GNSYPNLSK		1	20	H1sD2_M2	0	979.484	High	High	High	High	High	1.77	200.93	200.93
High	VRDQEGR		5	2	H1sD2; H1sD2_M2	1	859.438	Not Found	High	High	High	Medium	1.67	188.19	188.19
High	DCANHEIKK	1xCarbamidomethyl [C2]	6	1	H1sD2; H1sD2_M2	1	1114.53	High	Not Found	Not Found	High	Medium	1.62	181.57	181.57
High	GQQYDIK		6	38	H1sD2; H1sD2_M2	0	851.426	High	High	High	Medium	High	2.02	157.19	157.19
High	NAGSGIIISDTPVHDGPGPDQVDVKDCANHEIKK	1xCarbamidomethyl [C27]	5	12	H1sD2; H1sD2_M2	2	3583.74	High	High	High	n/a	High	10.65
High	NAGSGIIISDTPVHDGPGPDQVDVKDCANHEIK	1xCarbamidomethyl [C27]	5	1	H1sD2; H1sD2_M2	1	3455.65	Not Found	Not Found	High	n/a	High	9.66
High	NAGSGIIISDTPVHDGPGPDQVDVK	1xDeamidated [N1]	5	6	H1sD2; H1sD2_M2	0	2489.22	High	High	High	n/a	High	8.9
High	NAGSGIIISDTPVHDGPGPDQVDVK		5	15	H1sD2; H1sD2_M2	0	2488.23	High	High	High	n/a	High	8.66
High	TSSWPNHDSNKGVTAACPHAGAK	1xCarbamidomethyl [C17]	3	15	H1sD2_M2	1	2393.11	High	High	High	n/a	High	7.41
High	TSSWPNHDSNKGVTAACPHAGAK	1xCarbamidomethyl [C17]; 1xDeamidated [N]	3	7	H1sD2_M2	1	2394.09	High	High	High	n/a	High	6.33
High	ASIDGLEVDVPGIDPNACHYMK	1xCarbamidomethyl [C18]; 1xOxidation [M21]	6	8	H1sD2; H1sD2_M2	0	2417.11	High	High	High	n/a	High	5.95
High	ASIDGLEVDVPGIDPNACHYMK	1xCarbamidomethyl [C18]	6	1	H1sD2; H1sD2_M2	0	2401.12	Not Found	Not Found	High	n/a	High	4.92

## Sheet: M3 H1sD2
Confidence	Sequence	Modifications	# Proteins	# PSMs	Master Protein Accessions	# Missed Cleavages	Theo. MH+ [Da]	Found in Sample: [S14] F14: Sample	Found in Sample: [S15] F15: Sample	Found in Sample: [S16] F16: Sample	Confidence (by Search Engine): MS Amanda 2.0	Confidence (by Search Engine): Sequest HT	XCorr (by Search Engine): Sequest HT	Amanda Score (by Search Engine): MS Amanda 2.0	CharmeRT Combined Score (by Search Engine): MS Amanda 2.0
High	KVLVPGCHGSEPCIIHR	2xCarbamidomethyl [C7; C13]	6	42	H1sD2_M3; H1sD2; H1sD2_WT; H1sD2_M2	1	1959.01	High	High	High	High	High	6.45	609.1	609.1
High	GKPFQLEAVFEANQNTK		6	32	H1sD2_M3; H1sD2; H1sD2_WT; H1sD2_M2	0	1920.98	High	High	High	High	High	5.93	669.51	669.51
High	VMGDDGVLACAIATHAK	1xCarbamidomethyl [C10]; 1xOxidation [M2]	6	238	H1sD2_M3; H1sD2; H1sD2_WT; H1sD2_M2	0	1744.84	High	High	High	High	High	5.91	883.8	883.8
High	VMGDDGVLACAIATHAK	1xCarbamidomethyl [C10]	6	52	H1sD2_M3; H1sD2; H1sD2_WT; H1sD2_M2	0	1728.84	High	High	High	High	High	5.11	652.89	652.89
High	CPLVKGQQYDIK	1xCarbamidomethyl [C1]	6	6	H1sD2_M3; H1sD2; H1sD2_WT; H1sD2_M2	1	1448.76	High	High	High	High	High	4.7	399.18	399.18
High	VLVPGCHGSEPCIIHR	2xCarbamidomethyl [C6; C12]	6	299	H1sD2_M3; H1sD2; H1sD2_WT; H1sD2_M2	0	1830.91	High	High	High	High	High	4.7	475.58	475.58
High	MNYYWTLVEPGDK	1xOxidation [M1]	5	12	H1sD2_M3; H1sD2; H1sD2_WT; H1sD2_M2	0	1631.74	High	High	High	High	High	4.09	558.01	558.01
High	EAEFMGVAPLHLGK		5	24	H1sD2_M3; H1sD2; H1sD2_WT; H1sD2_M2	0	1498.77	High	High	High	High	High	4.09	448.01	448.01
High	ITFEATGNLVVPR		5	6	H1sD2_M3; H1sD2; H1sD2_WT; H1sD2_M2	0	1416.78	High	High	High	High	High	4.07	424.19	424.19
High	EAEFMGVAPLHLGK	1xOxidation [M5]	5	114	H1sD2_M3; H1sD2; H1sD2_WT; H1sD2_M2	0	1514.77	High	High	High	High	High	3.99	650.17	650.17
High	IRDHHHHHH		6	654	H1sD2_M3; H1sD2; H1sD2_WT; H1sD2_M2	1	1225.58	High	High	High	High	High	3.98	367.26	367.26
High	GKPFQLEAVFEANQNTK	1xDeamidated [N13]	6	3	H1sD2_M3; H1sD2; H1sD2_WT; H1sD2_M2	0	1921.97	Not Found	High	High	High	High	3.85	356.38	356.38
High	TSSWPNHSSNK		2	226	H1sD2_M3; H1sD2	0	1244.57	High	High	High	High	High	3.71	347.91	347.91
High	KFKPEIAIRPK		5	52	H1sD2_M3; H1sD2; H1sD2_WT; H1sD2_M2	1	1326.83	High	High	High	High	High	3.63	405.56	405.56
High	MNYYWTLVEPGDK		5	4	H1sD2_M3; H1sD2; H1sD2_WT; H1sD2_M2	0	1615.75	Not Found	High	High	High	High	3.39	411.84	411.84
High	DCANHEIK	1xCarbamidomethyl [C2]	6	28	H1sD2_M3; H1sD2; H1sD2_WT; H1sD2_M2	0	986.436	High	High	High	High	High	3.38	287.47	287.47
High	FKPEIAIRPK		5	597	H1sD2_M3; H1sD2; H1sD2_WT; H1sD2_M2	0	1198.73	High	High	High	High	High	3.31	305.89	305.89
High	GVTAACPHAGAK	1xCarbamidomethyl [C6]	5	285	H1sD2_M3; H1sD2; H1sD2_WT; H1sD2_M2	0	1139.56	High	High	High	High	High	3.24	397.09	397.09
High	EQLSSVSSFER		5	560	H1sD2_M3; H1sD2; H1sD2_WT; H1sD2_M2	0	1268.61	High	High	High	High	High	3.06	276.77	276.77
High	DCANHEIKK	1xCarbamidomethyl [C2]; 1xDeamidated [N4]	6	50	H1sD2_M3; H1sD2; H1sD2_WT; H1sD2_M2	1	1115.51	High	High	High	High	High	3.02	378.11	378.11
High	TSSWPNHSSNK	1xDeamidated [N6]	2	99	H1sD2_M3; H1sD2	0	1245.55	High	High	High	High	High	3	313.41	313.41
High	SENVVVTVK		6	565	H1sD2_M3; H1sD2; H1sD2_WT; H1sD2_M2	0	974.552	High	High	High	High	High	2.88	293.68	293.68
High	DCANHEIKK	1xCarbamidomethyl [C2]	6	38	H1sD2_M3; H1sD2; H1sD2_WT; H1sD2_M2	1	1114.53	High	High	High	High	High	2.77	304.88	304.88
High	KGNSYPK		2	157	H1sD2_M3; H1sD2_WT	1	793.42	High	High	High	High	High	2.67	268.38	268.38
High	TAKIEIK		6	10	H1sD2_M3; H1sD2; H1sD2_WT; H1sD2_M2	1	802.503	High	High	High	High	High	2.6	264.56	264.56
High	NLIWLVKK		5	12	H1sD2_M3; H1sD2; H1sD2_WT; H1sD2_M2	1	1013.65	High	High	High	High	High	2.47	287.86	287.86
High	FKPEIAIRPKVR		5	3	H1sD2_M3; H1sD2; H1sD2_WT; H1sD2_M2	1	1453.9	High	High	High	High	Medium	2.4	220.66	220.66
High	YTWNVPK		6	540	H1sD2_M3; H1sD2; H1sD2_WT; H1sD2_M2	0	907.467	High	High	High	High	High	2.23	218.29	218.29
High	VRDQEGR		5	6	H1sD2_M3; H1sD2; H1sD2_WT; H1sD2_M2	1	859.438	High	High	High	High	High	2.23	217.55	217.55
High	SYINDKGK		5	36	H1sD2_M3; H1sD2; H1sD2_WT; H1sD2_M2	1	924.479	High	High	High	High	High	2.17	231.86	231.86
High	GQQYDIK		6	171	H1sD2_M3; H1sD2; H1sD2_WT; H1sD2_M2	0	851.426	High	High	High	High	High	2.14	168.49	168.49
High	NLIWLVK		5	225	H1sD2_M3; H1sD2; H1sD2_WT; H1sD2_M2	0	885.556	High	High	High	High	High	2.05	250.09	250.09
High	YAFAMER		5	91	H1sD2_M3; H1sD2; H1sD2_WT; H1sD2_M2	0	887.408	High	High	High	High	High	2.01	174.29	174.29
High	NLIWLVK	1xDeamidated [N1]	5	12	H1sD2_M3; H1sD2; H1sD2_WT; H1sD2_M2	0	886.54	High	High	High	High	High	1.94	252.91	252.91
High	LSKSYINDK		3	5	H1sD2_M3; H1sD2_WT	1	1067.57	High	High	High	High	High	1.93	188.69	188.69
High	SYINDKGK	1xDeamidated [N4]	5	31	H1sD2_M3; H1sD2; H1sD2_WT; H1sD2_M2	1	925.463	High	High	High	High	High	1.93	208.81	208.81
High	YAFAMER	1xOxidation [M5]	5	272	H1sD2_M3; H1sD2; H1sD2_WT; H1sD2_M2	0	903.403	High	High	High	High	High	1.9	302.25	302.25
High	DCANHEIK	1xCarbamidomethyl [C2]; 1xDeamidated [N4]	6	4	H1sD2_M3; H1sD2; H1sD2_WT; H1sD2_M2	0	987.42	High	Not Found	High	High	High	1.87	165.79	165.79
High	FEIFPK		5	307	H1sD2_M3; H1sD2; H1sD2_WT; H1sD2_M2	0	780.429	High	High	High	High	High	1.85	214.32	214.32
High	SYINDK	1xDeamidated [N4]	5	5	H1sD2_M3; H1sD2; H1sD2_WT; H1sD2_M2	0	740.346	High	High	High	High	Medium	1.61	165.47	165.47
High	SYINDK		5	7	H1sD2_M3; H1sD2; H1sD2_WT; H1sD2_M2	0	739.362	High	High	High	High	Medium	1.6	174.71	174.71
High	NAGSGIIISDTPVHDGPGPDQVDVKDCANHEIKK	1xCarbamidomethyl [C27]	5	10	H1sD2_M3; H1sD2; H1sD2_WT; H1sD2_M2	2	3583.74	High	High	High	n/a	High	11.28
High	NAGSGIIISDTPVHDGPGPDQVDVK		5	11	H1sD2_M3; H1sD2; H1sD2_WT; H1sD2_M2	0	2488.23	High	High	High	n/a	High	9.19
High	NAGSGIIISDTPVHDGPGPDQVDVKDCANHEIK	1xCarbamidomethyl [C27]	5	1	H1sD2_M3; H1sD2; H1sD2_WT; H1sD2_M2	1	3455.65	Not Found	Not Found	High	n/a	High	8.78
High	NAGSGIIISDTPVHDGPGPDQVDVK	1xDeamidated [N1]	5	3	H1sD2_M3; H1sD2; H1sD2_WT; H1sD2_M2	0	2489.22	Not Found	High	High	n/a	High	7.58
High	TSSWPNHSSNKGVTAACPHAGAK	1xCarbamidomethyl [C17]; 1xDeamidated [N]	2	13	H1sD2_M3; H1sD2	1	2366.09	High	High	High	n/a	High	6.29
High	TSSWPNHSSNKGVTAACPHAGAK	1xCarbamidomethyl [C17]	2	7	H1sD2_M3; H1sD2	1	2365.11	High	High	High	n/a	High	6.2
High	NAGSGIIISDTPVHDGPGPDQVDVKDCANHEIKK	1xCarbamidomethyl [C27]; 1xDeamidated [N1]	5	1	H1sD2_M3; H1sD2; H1sD2_WT; H1sD2_M2	2	3584.73	Not Found	Not Found	High	n/a	High	6.03
High	EVLVLWGIHHPSTSADQQSLYQNADAYVFVGSSR		5	2	H1sD2_M3; H1sD2; H1sD2_WT; H1sD2_M2	0	3774.85	Not Found	High	High	n/a	High	5.26
High	ASIDGLEVDVPGIDPNACHYMK	1xCarbamidomethyl [C18]; 1xOxidation [M21]	6	7	H1sD2_M3; H1sD2; H1sD2_WT; H1sD2_M2	0	2417.11	High	High	High	n/a	High	4.75
High	ASIDGLEVDVPGIDPNACHYMK	1xCarbamidomethyl [C18]	6	1	H1sD2_M3; H1sD2; H1sD2_WT; H1sD2_M2	0	2401.12	Not Found	Not Found	High	n/a	High	3.42

## Sheet: M4 H1sD2
Confidence	Sequence	Modifications	# Proteins	# PSMs	Master Protein Accessions	# Missed Cleavages	Theo. MH+ [Da]	Found in Sample: [S20] F20: Sample	Found in Sample: [S21] F21: Sample	Found in Sample: [S22] F22: Sample	Confidence (by Search Engine): MS Amanda 2.0	Confidence (by Search Engine): Sequest HT	XCorr (by Search Engine): Sequest HT	Amanda Score (by Search Engine): MS Amanda 2.0	CharmeRT Combined Score (by Search Engine): MS Amanda 2.0
High	KVLVPGCHGSEPCIIHR	2xCarbamidomethyl [C7; C13]	6	29	H1sD2; H1sD2_M2_E	1	1959.01	High	High	High	High	High	6.13	593.58	593.58
High	VMGDDGVLACAIATHAK	1xCarbamidomethyl [C10]; 1xOxidation [M2]	6	172	H1sD2; H1sD2_M2_E	0	1744.84	High	High	High	High	High	6.04	876.33	876.33
High	GKPFQLEAVFEANQNTK		6	28	H1sD2; H1sD2_M2_E	0	1920.98	High	High	High	High	High	5.82	666.83	666.83
High	VMGDDGVLACAIATHAK	1xCarbamidomethyl [C10]	6	40	H1sD2; H1sD2_M2_E	0	1728.84	High	High	High	High	High	5.67	646.09	646.09
High	VLVPGCHGSEPCIIHR	2xCarbamidomethyl [C6; C12]	6	103	H1sD2; H1sD2_M2_E	0	1830.91	High	High	High	High	High	4.55	492.22	492.22
High	EAEFMGVAPLHLGK	1xOxidation [M5]	5	44	H1sD2; H1sD2_M2_E	0	1514.77	High	High	High	High	High	4.15	593.85	593.85
High	MNYYWTLVEPGDK	1xOxidation [M1]	5	14	H1sD2; H1sD2_M2_E	0	1631.74	High	High	High	High	High	4.09	548.86	548.86
High	ITFEATGNLVVPR		5	6	H1sD2; H1sD2_M2_E	0	1416.78	High	High	High	High	High	4.05	442.44	442.44
High	EAEFMGVAPLHLGK		5	20	H1sD2; H1sD2_M2_E	0	1498.77	High	High	High	High	High	4.03	426.45	426.45
High	IRDHHHHHH		6	358	H1sD2; H1sD2_M2_E	1	1225.58	High	High	High	High	High	4	385.33	385.33
High	KFKPEIAIRPK		5	26	H1sD2; H1sD2_M2_E	1	1326.83	High	High	High	High	High	3.79	410.94	410.94
High	KNGSYPNLSK	1xDeamidated [N2]	1	36	H1sD2	1	1108.56	High	High	High	High	High	3.79	378.49	378.49
High	KNGSYPNLSK		1	6	H1sD2	1	1107.58	High	High	High	High	High	3.76	322.45	322.45
High	TSSWPNHSSNK		2	97	H1sD2	0	1244.57	High	High	High	High	High	3.54	347.35	347.35
High	MNYYWTLVEPGDK		5	8	H1sD2; H1sD2_M2_E	0	1615.75	High	High	High	High	High	3.51	397	397
High	TSSWPNHSSNK	1xDeamidated [N6]	2	102	H1sD2	0	1245.55	High	High	High	High	High	3.5	312.03	312.03
High	GVTAACPHAGAK	1xCarbamidomethyl [C6]	5	94	H1sD2; H1sD2_M2_E	0	1139.56	High	High	High	High	High	3.44	360.81	360.81
High	NGSYPNLSK	1xDeamidated [N1]	1	34	H1sD2	0	980.468	High	High	High	High	High	3.14	247.6	247.6
High	FKPEIAIRPK		5	153	H1sD2; H1sD2_M2_E	0	1198.73	High	High	High	High	High	3.02	293.09	293.09
High	EQLSSVSSFER		5	372	H1sD2; H1sD2_M2_E	0	1268.61	High	High	High	High	High	2.99	264.62	264.62
High	GKPFQLEAVFEANQNTK	1xDeamidated [N13]	6	4	H1sD2; H1sD2_M2_E	0	1921.97	High	Not Found	High	High	High	2.97	316.02	316.02
High	SENVVVTVK		6	271	H1sD2; H1sD2_M2_E	0	974.552	High	High	High	High	High	2.95	302.25	302.25
High	DCANHEIK	1xCarbamidomethyl [C2]; 1xDeamidated [N4]	6	2	H1sD2; H1sD2_M2_E	0	987.42	High	Not Found	Not Found	High	High	2.63	251.18	251.18
High	TAKIEIK		6	5	H1sD2; H1sD2_M2_E	1	802.503	High	High	High	High	High	2.54	229.97	229.97
High	NGSYPNLSK		1	16	H1sD2	0	979.484	High	High	High	High	High	2.46	218.49	218.49
High	NLIWLVKK		5	6	H1sD2; H1sD2_M2_E	1	1013.65	High	High	High	High	High	2.32	266.26	266.26
High	YTWNVPK		6	163	H1sD2; H1sD2_M2_E	0	907.467	High	High	High	High	High	2.16	213.41	213.41
High	SYINDKGK		5	18	H1sD2; H1sD2_M2_E	1	924.479	High	High	High	High	High	2.12	210.19	210.19
High	NLIWLVK		5	166	H1sD2; H1sD2_M2_E	0	885.556	High	High	High	High	High	2.09	239.92	239.92
High	YAFAMER		5	14	H1sD2; H1sD2_M2_E	0	887.408	High	High	High	High	High	2.03	164.29	164.29
High	NLIWLVK	1xDeamidated [N1]	5	11	H1sD2; H1sD2_M2_E	0	886.54	High	High	High	High	High	1.97	253.03	253.03
High	FKPEIAIRPKVR		5	1	H1sD2; H1sD2_M2_E	1	1453.9	Not Found	High	Not Found	High	Low	1.96	182.67	182.67
High	GQQYDIK		6	17	H1sD2; H1sD2_M2_E	0	851.426	High	High	High	High	High	1.94	169.91	169.91
High	YAFAMER	1xOxidation [M5]	5	88	H1sD2; H1sD2_M2_E	0	903.403	High	High	High	High	High	1.91	294.26	294.26
High	SYINDKGK	1xDeamidated [N4]	5	18	H1sD2; H1sD2_M2_E	1	925.463	High	High	High	High	High	1.88	199.98	199.98
High	VRDQEGR		5	4	H1sD2; H1sD2_M2_E	1	859.438	High	High	High	High	High	1.83	192.63	192.63
High	FEIFPK		5	128	H1sD2; H1sD2_M2_E	0	780.429	High	High	High	High	High	1.82	238.43	238.43
High	SYINDK		5	1	H1sD2; H1sD2_M2_E	0	739.362	High	Not Found	Not Found	High	Medium	1.68	174.53	174.53
High	NAGSGIIISDTPVHDGPGPDQVDVKDCANHEIKK	1xCarbamidomethyl [C27]	5	8	H1sD2; H1sD2_M2_E	2	3583.74	Not Found	High	High	n/a	High	11.26
High	NAGSGIIISDTPVHDGPGPDQVDVKDCANHEIK	1xCarbamidomethyl [C27]	5	4	H1sD2; H1sD2_M2_E	1	3455.65	Not Found	High	High	n/a	High	10.21
High	NAGSGIIISDTPVHDGPGPDQVDVKDCANHEIKK	1xCarbamidomethyl [C27]; 1xDeamidated [N1]	5	1	H1sD2; H1sD2_M2_E	2	3584.73	Not Found	Not Found	High	n/a	High	9.04
High	NAGSGIIISDTPVHDGPGPDQVDVK		5	12	H1sD2; H1sD2_M2_E	0	2488.23	High	High	High	n/a	High	8.53
High	NAGSGIIISDTPVHDGPGPDQVDVK	1xDeamidated [N1]	5	2	H1sD2; H1sD2_M2_E	0	2489.22	Not Found	High	High	n/a	High	7.82
High	ASIDGLEVDVPGIDPNACHYMK	1xCarbamidomethyl [C18]; 1xOxidation [M21]	6	8	H1sD2; H1sD2_M2_E	0	2417.11	High	High	High	n/a	High	5.57
High	TSSWPNHSSNKGVTAACPHAGAK	1xCarbamidomethyl [C17]; 1xDeamidated [N10]	2	3	H1sD2	1	2366.09	High	High	Not Found	n/a	High	5.06
High	ASIDGLEVDVPGIDPNACHYMK	1xCarbamidomethyl [C18]	6	3	H1sD2; H1sD2_M2_E	0	2401.12	High	High	High	n/a	High	4.59

## Sheet: Der p 2
Confidence	Sequence	Modifications	# Proteins	# PSMs	Master Protein Accessions	# Missed Cleavages	Theo. MH+ [Da]	Found in Sample: [S2] F2: Sample	Found in Sample: [S3] F3: Sample	Found in Sample: [S4] F4: Sample	Confidence (by Search Engine): MS Amanda 2.0	Confidence (by Search Engine): Sequest HT	XCorr (by Search Engine): Sequest HT	Amanda Score (by Search Engine): MS Amanda 2.0	CharmeRT Combined Score (by Search Engine): MS Amanda 2.0
High	GKPFQLEAVFEANQNTKTAK		6	12	Der_p2	1	2221.16	High	High	High	High	High	8.29	718.31	718.31
High	EAEFMDQVDVKDCANHEIKK	1xCarbamidomethyl [C13]; 1xDeamidated [N15]; 1xOxidation [M5]	1	27	Der_p2	2	2423.09	High	High	High	High	High	7.54	543.06	543.06
High	EAEFMDQVDVKDCANHEIKK	1xCarbamidomethyl [C13]; 1xOxidation [M5]	1	56	Der_p2	2	2422.1	High	High	High	High	High	7.54	678.97	678.97
High	EAEFMDQVDVKDCANHEIKK	1xCarbamidomethyl [C13]	1	30	Der_p2	2	2406.11	High	High	High	High	High	6.54	545.88	545.88
High	EAEFMDQVDVKDCANHEIKK	1xCarbamidomethyl [C13]; 1xDeamidated [N15]	1	10	Der_p2	2	2407.09	High	High	High	High	High	6.51	459.35	459.35
High	EAEFMDQVDVKDCANHEIK	1xCarbamidomethyl [C13]; 1xOxidation [M5]	1	24	Der_p2	1	2294.01	High	High	High	High	High	6.4	546.07	546.07
High	VMGDDGVLACAIATHAK	1xCarbamidomethyl [C10]; 1xOxidation [M2]	6	539	Der_p2	0	1744.84	High	High	High	High	High	6.31	926.63	926.63
High	EAEFMDQVDVKDCANHEIK	1xCarbamidomethyl [C13]	1	12	Der_p2	1	2278.01	High	High	High	High	High	6.25	512.28	512.28
High	KVLVPGCHGSEPCIIHR	2xCarbamidomethyl [C7; C13]	6	37	Der_p2	1	1959.01	High	High	High	High	High	6.01	627.75	627.75
High	GKPFQLEAVFEANQNTK		6	673	Der_p2	0	1920.98	High	High	High	High	High	5.87	686.28	686.28
High	CPLVKGQQYDIK	1xCarbamidomethyl [C1]	6	8	Der_p2	1	1448.76	High	High	High	High	High	5.36	454.59	454.59
High	VMGDDGVLACAIATHAK	1xCarbamidomethyl [C10]	6	299	Der_p2	0	1728.84	High	High	High	High	High	5.26	680.78	680.78
High	VMGDDGVLACAIATHAKIR	1xCarbamidomethyl [C10]; 1xOxidation [M2]	6	4	Der_p2	1	2014.02	High	Not Found	High	High	High	4.82	462.21	462.21
High	VMGDDGVLACAIATHAKIR	1xCarbamidomethyl [C10]	6	4	Der_p2	1	1998.03	Not Found	High	High	High	High	4.81	505.04	505.04
High	VLVPGCHGSEPCIIHR	2xCarbamidomethyl [C6; C12]	6	594	Der_p2	0	1830.91	High	High	High	High	High	4.81	471.91	471.91
High	GKPFQLEAVFEANQNTK	1xDeamidated [N]	6	20	Der_p2	0	1921.97	High	High	High	High	High	4.58	664.25	664.25
High	IAPKSENVVVTVK		6	16	Der_p2	1	1383.82	High	High	High	High	High	4.19	450.11	450.11
High	EAEFMDQVDVK	1xOxidation [M5]	1	38	Der_p2	0	1326.59	High	High	High	High	High	3.97	378.46	378.46
High	IRDHHHHHH		6	496	Der_p2	1	1225.58	High	High	High	High	High	3.82	377.67	377.67
High	DCANHEIKK	1xCarbamidomethyl [C2]; 1xDeamidated [N4]	6	26	Der_p2	1	1115.51	High	High	High	High	High	3.46	343.78	343.78
High	DCANHEIKK	1xCarbamidomethyl [C2]	6	77	Der_p2	1	1114.53	High	High	High	High	High	3.11	339.85	339.85
High	DCANHEIK	1xCarbamidomethyl [C2]	6	30	Der_p2	0	986.436	High	High	High	High	High	3.08	285.57	285.57
High	EAEFMDQVDVK		1	18	Der_p2	0	1310.59	High	High	High	High	High	3.08	291.4	291.4
High	YTWNVPKIAPK		6	8	Der_p2	1	1316.74	High	High	High	High	High	3.01	324.4	324.4
High	SENVVVTVK		6	584	Der_p2	0	974.552	High	High	High	High	High	3.01	317.75	317.75
High	DCANHEIK	1xCarbamidomethyl [C2]; 1xDeamidated [N4]	6	14	Der_p2	0	987.42	High	High	High	High	High	2.97	282.35	282.35
High	TAKIEIK		6	13	Der_p2	1	802.503	High	High	High	High	High	2.78	268.43	268.43
High	YTWNVPK		6	401	Der_p2	0	907.467	High	High	High	High	High	2.24	217.95	217.95
High	GQQYDIK		6	11	Der_p2	0	851.426	High	High	High	Medium	High	2.08	164.34	164.34
High	ASIDGLEVDVPGIDPNACHYMK	1xCarbamidomethyl [C18]; 1xOxidation [M21]	6	53	Der_p2	0	2417.11	High	High	High	n/a	High	5.78
High	ASIDGLEVDVPGIDPNACHYMK	1xCarbamidomethyl [C18]	6	11	Der_p2	0	2401.12	High	High	High	n/a	High	5.59
High	ASIDGLEVDVPGIDPNACHYMK	1xCarbamidomethyl [C18]; 1xDeamidated [N16]; 1xOxidation [M21]	6	2	Der_p2	0	2418.1	Not Found	High	High	n/a	High	3.5
